# Supplementary material for: Identification of Proteins Involved in Cell Membrane Permeabilization by Nanosecond Electric Pulses (nsEP)
Source: Int J Mol Sci. 2023 May 24;24(11):9191. doi: 10.3390/ijms24119191 (PMC10253066; doi:10.3390/ijms24119191)
Supplement: Supplementary file 1 [file ijms-24-09191-s001.zip]

Archive with 1 entries (1 files):
- ijms-2397044-supplementary.pdf
